# Supplementary material for: Perceived Work Ability during Enforced Working from Home Due to the COVID-19 Pandemic among Finnish Higher Educational Staff
Source: Int J Environ Res Public Health. 2022 May 20;19(10):6230. doi: 10.3390/ijerph19106230 (PMC9140956; doi:10.3390/ijerph19106230)
Supplement: Supplementary file 1 [file ijerph-19-06230-s001.zip]

Archive with 1 entries (1 files):
- ijerph-1719930-supplementary.pdf
